# Supplementary material for: Emotional Intelligence in Gen Z Teaching Undergraduates: The Impact of Physical Activity and Biopsychosocial Factors
Source: Eur J Investig Health Psychol Educ. 2025 Jul 4;15(7):123. doi: 10.3390/ejihpe15070123 (PMC12293475; doi:10.3390/ejihpe15070123)
Supplement: Supplementary file 1 [file ejihpe-15-00123-s001.zip]

Archive with 1 entries (1 files):
- ejihpe-3555062-supplementary.pdf
